# Supplementary material for: Garcinielliptone G from Garcinia subelliptica Induces Apoptosis in Acute Leukemia Cells
Source: Molecules. 2021 Apr 21;26(9):2422. doi: 10.3390/molecules26092422 (PMC8122622; doi:10.3390/molecules26092422)
Supplement: Supplementary file 1 [file molecules-26-02422-s001.zip]

Archive with 13 entries (12 files):
- Fig.1.tiff
- __MACOSX/
- __MACOSX/._Fig.1.tiff
- Fig.2.tiff
- __MACOSX/._Fig.2.tiff
- Fig.3a.tiff
- __MACOSX/._Fig.3a.tiff
- Fig.3b.tiff
- __MACOSX/._Fig.3b.tiff
- Fig.3c.tiff
- __MACOSX/._Fig.3c.tiff
- Fig.4.tiff
- __MACOSX/._Fig.4.tiff
